# Supplementary material for: Hydrazone-Linked Covalent Organic Framework Catalyst via Efficient Pd Recovery from Wastewater
Source: ACS Appl Mater Interfaces. 2024 Aug 21;17(12):17804–12. doi: 10.1021/acsami.4c07706 (PMC11956000; doi:10.1021/acsami.4c07706)
Supplement: Supplementary file 2 — am4c07706_si_002.cif [file am4c07706_si_002.cif]

data_TFPA-OD_ABC-H
_audit_creation_date              2024-05-10
_audit_creation_method            'Materials Studio'
_symmetry_space_group_name_H-M    'P1'
_symmetry_Int_Tables_number       1
_symmetry_cell_setting            triclinic
loop_
_symmetry_equiv_pos_as_xyz
  x,y,z
_cell_length_a                    32.0778
_cell_length_b                    31.7905
_cell_length_c                    9.6494
_cell_angle_alpha                 88.8260
_cell_angle_beta                  92.7226
_cell_angle_gamma                 121.6714
loop_
_atom_site_label
_atom_site_type_symbol
_atom_site_fract_x
_atom_site_fract_y
_atom_site_fract_z
_atom_site_U_iso_or_equiv
_atom_site_adp_type
_atom_site_occupancy
C1     C     6.99545   1.95564  -0.12712   0.00000  Uiso   1.00
C2     C     6.94625   1.91761  -0.12847   0.00000  Uiso   1.00
C3     C     6.93396   1.86964  -0.14834   0.00000  Uiso   1.00
C4     C     6.96996   1.85733  -0.17311   0.00000  Uiso   1.00
C5     C     7.01823   1.89452  -0.18478   0.00000  Uiso   1.00
C6     C     7.03037   1.94295  -0.16939   0.00000  Uiso   1.00
C7     C     6.95771   1.80899  -0.19125   0.00000  Uiso   1.00
N8     N     6.91262   1.77533  -0.18452   0.00000  Uiso   1.00
N9     N     6.89627   1.72600  -0.20476   0.00000  Uiso   1.00
C10    C     6.84742   1.69458  -0.20783   0.00000  Uiso   1.00
C11    C     6.82783   1.64281  -0.23668   0.00000  Uiso   1.00
O12    O     6.81946   1.70973  -0.18714   0.00000  Uiso   1.00
O13    O     6.85535   1.62711  -0.25681   0.00000  Uiso   1.00
N14    N     6.77886   1.61217  -0.24056   0.00000  Uiso   1.00
N15    N     6.76062   1.56272  -0.26376   0.00000  Uiso   1.00
C16    C     6.71484   1.53151  -0.25543   0.00000  Uiso   1.00
C17    C     6.69893   1.47997  -0.26859   0.00000  Uiso   1.00
C18    C     6.65623   1.44562  -0.20461   0.00000  Uiso   1.00
C19    C     6.64511   1.39742  -0.19695   0.00000  Uiso   1.00
C20    C     6.67672   1.38251  -0.25337   0.00000  Uiso   1.00
C21    C     6.71596   1.41651  -0.33161   0.00000  Uiso   1.00
C22    C     6.72811   1.46500  -0.33573   0.00000  Uiso   1.00
N23    N     6.66826   1.33338  -0.23655   0.00000  Uiso   1.00
C24    C     6.70649   1.32152  -0.21082   0.00000  Uiso   1.00
C25    C     6.61910   1.29379  -0.24601   0.00000  Uiso   1.00
C26    C     6.69368   1.27331  -0.17787   0.00000  Uiso   1.00
C27    C     6.72865   1.25974  -0.16511   0.00000  Uiso   1.00
C28    C     6.77780   1.29393  -0.18276   0.00000  Uiso   1.00
C29    C     6.79180   1.34254  -0.20246   0.00000  Uiso   1.00
C30    C     6.75678   1.35645  -0.21299   0.00000  Uiso   1.00
C31    C     6.58735   1.28566  -0.13820   0.00000  Uiso   1.00
C32    C     6.53976   1.24833  -0.14306   0.00000  Uiso   1.00
C33    C     6.52390   1.21522  -0.25260   0.00000  Uiso   1.00
C34    C     6.55732   1.21924  -0.35345   0.00000  Uiso   1.00
C35    C     6.60487   1.25880  -0.35060   0.00000  Uiso   1.00
C36    C     6.47228   1.17860  -0.26189   0.00000  Uiso   1.00
N37    N     6.44168   1.18927  -0.20753   0.00000  Uiso   1.00
N38    N     6.39135   1.15873  -0.20814   0.00000  Uiso   1.00
C39    C     6.36305   1.17719  -0.16427   0.00000  Uiso   1.00
C40    C     6.31039   1.14581  -0.14943   0.00000  Uiso   1.00
O41    O     6.38184   1.22013  -0.13411   0.00000  Uiso   1.00
N42    N     6.28284   1.16393  -0.09726   0.00000  Uiso   1.00
O43    O     6.29128   1.10300  -0.18108   0.00000  Uiso   1.00
N44    N     6.23357   1.13222  -0.07223   0.00000  Uiso   1.00
C45    C     6.20487   1.14676  -0.02667   0.00000  Uiso   1.00
C46    C     6.15317   1.11152  -0.01989   0.00000  Uiso   1.00
C47    C     6.12037   1.12461  -0.06950   0.00000  Uiso   1.00
C48    C     6.07237   1.08939  -0.09196   0.00000  Uiso   1.00
C49    C     6.05573   1.03924  -0.06847   0.00000  Uiso   1.00
C50    C     6.08820   1.02826   0.00155   0.00000  Uiso   1.00
C51    C     6.13672   1.06351   0.02050   0.00000  Uiso   1.00
N52    N     6.00824   1.00329  -0.09521   0.00000  Uiso   1.00
C53    C     6.81405   1.27852  -0.18509   0.00000  Uiso   1.00
N54    N     6.79966   1.23302  -0.17017   0.00000  Uiso   1.00
N55    N     6.83062   1.21406  -0.18269   0.00000  Uiso   1.00
C56    C     6.81205   1.16552  -0.16352   0.00000  Uiso   1.00
O57    O     6.76966   1.13996  -0.12951   0.00000  Uiso   1.00
C58    C     6.84277   1.14390  -0.18251   0.00000  Uiso   1.00
O59    O     6.88259   1.16758  -0.23644   0.00000  Uiso   1.00
N60    N     6.82784   1.09811  -0.13679   0.00000  Uiso   1.00
N61    N     6.86019   1.08070  -0.14572   0.00000  Uiso   1.00
C62    C     6.85573   1.04469  -0.07349   0.00000  Uiso   1.00
C63    C     6.89457   1.03296  -0.08030   0.00000  Uiso   1.00
C64    C     6.89919   1.00513   0.02354   0.00000  Uiso   1.00
C65    C     6.93827   0.99683   0.02110   0.00000  Uiso   1.00
C66    C     6.97238   1.01503  -0.08592   0.00000  Uiso   1.00
C67    C     6.96702   1.04223  -0.18919   0.00000  Uiso   1.00
C68    C     6.92902   1.05181  -0.18684   0.00000  Uiso   1.00
C69    C     0.12113   0.00673   0.39673   0.00000  Uiso   1.00
C70    C     0.08526   0.01880   0.36917   0.00000  Uiso   1.00
N71    N    -0.00221   0.99689   0.36759   0.00000  Uiso   1.00
C72    C     0.03622   0.98689   0.40533   0.00000  Uiso   1.00
C73    C     0.02538   0.94465   0.47937   0.00000  Uiso   1.00
C74    C     0.06040   0.93111   0.49857   0.00000  Uiso   1.00
C75    C     0.10874   0.96188   0.45717   0.00000  Uiso   1.00
C76    C     0.14397   0.94810   0.47320   0.00000  Uiso   1.00
N77    N     0.13176   0.90465   0.51487   0.00000  Uiso   1.00
N78    N     0.16510   0.88818   0.52849   0.00000  Uiso   1.00
C79    C     0.14865   0.83979   0.54986   0.00000  Uiso   1.00
C80    C     0.18297   0.82145   0.56473   0.00000  Uiso   1.00
O81    O     0.10507   0.81132   0.55659   0.00000  Uiso   1.00
O82    O     0.22642   0.85026   0.57283   0.00000  Uiso   1.00
N83    N     0.16658   0.77261   0.57015   0.00000  Uiso   1.00
N84    N     0.19954   0.75600   0.59015   0.00000  Uiso   1.00
C85    C     0.18643   0.71026   0.59073   0.00000  Uiso   1.00
C86    C     0.22329   0.69554   0.60612   0.00000  Uiso   1.00
C87    C     0.21306   0.64908   0.56440   0.00000  Uiso   1.00
C88    C     0.24990   0.63726   0.56186   0.00000  Uiso   1.00
C89    C     0.29737   0.67177   0.60212   0.00000  Uiso   1.00
C90    C     0.30631   0.71679   0.65364   0.00000  Uiso   1.00
C91    C     0.26988   0.72875   0.65472   0.00000  Uiso   1.00
N92    N     0.33712   0.66261   0.58544   0.00000  Uiso   1.00
C93    C     0.38519   0.70181   0.56058   0.00000  Uiso   1.00
C94    C     0.32945   0.61442   0.58134   0.00000  Uiso   1.00
C95    C     0.42425   0.70593   0.63817   0.00000  Uiso   1.00
C96    C     0.47117   0.74275   0.60898   0.00000  Uiso   1.00
C97    C     0.47936   0.77595   0.50172   0.00000  Uiso   1.00
C98    C     0.44001   0.77352   0.43017   0.00000  Uiso   1.00
C99    C     0.39311   0.73628   0.45860   0.00000  Uiso   1.00
C100   C     0.32291   0.59070   0.45471   0.00000  Uiso   1.00
C101   C     0.31444   0.54322   0.45186   0.00000  Uiso   1.00
C102   C     0.31264   0.51949   0.57634   0.00000  Uiso   1.00
C103   C     0.32176   0.54444   0.70194   0.00000  Uiso   1.00
C104   C     0.33033   0.59181   0.70388   0.00000  Uiso   1.00
C105   C     0.29640   0.46762   0.57922   0.00000  Uiso   1.00
N106   N     0.26511   0.43925   0.48920   0.00000  Uiso   1.00
N107   N     0.24270   0.38876   0.50026   0.00000  Uiso   1.00
C108   C     0.20024   0.35990   0.43233   0.00000  Uiso   1.00
C109   C     0.17463   0.30715   0.45374   0.00000  Uiso   1.00
O110   O     0.18304   0.37797   0.35613   0.00000  Uiso   1.00
O111   O     0.19510   0.28877   0.51433   0.00000  Uiso   1.00
N112   N     0.12839   0.27849   0.40685   0.00000  Uiso   1.00
N113   N     0.10703   0.22820   0.42073   0.00000  Uiso   1.00
C114   C     0.06537   0.19783   0.36919   0.00000  Uiso   1.00
C115   C     0.05073   0.14601   0.37953   0.00000  Uiso   1.00
C116   C     0.00881   0.04662   0.36189   0.00000  Uiso   1.00
C117   C     0.03265   0.07513   0.24801   0.00000  Uiso   1.00
C118   C     0.04970   0.12469   0.24991   0.00000  Uiso   1.00
C119   C     0.52869   0.81020   0.45594   0.00000  Uiso   1.00
N120   N     0.56382   0.80475   0.50082   0.00000  Uiso   1.00
N121   N     0.61144   0.83277   0.45404   0.00000  Uiso   1.00
C122   C     0.64342   0.81686   0.47694   0.00000  Uiso   1.00
C123   C     0.69337   0.84579   0.42942   0.00000  Uiso   1.00
O124   O     0.63031   0.77835   0.53586   0.00000  Uiso   1.00
N125   N     0.72099   0.82495   0.40314   0.00000  Uiso   1.00
O126   O     0.71048   0.88940   0.41238   0.00000  Uiso   1.00
N127   N     0.76953   0.85614   0.37008   0.00000  Uiso   1.00
C128   C     0.80063   0.84341   0.33425   0.00000  Uiso   1.00
C129   C     0.85116   0.88260   0.31958   0.00000  Uiso   1.00
C130   C     0.88897   0.87328   0.29298   0.00000  Uiso   1.00
C131   C     0.93723   0.91125   0.30058   0.00000  Uiso   1.00
C132   C     0.94815   0.95826   0.34344   0.00000  Uiso   1.00
C133   C     0.90936   0.96750   0.35391   0.00000  Uiso   1.00
C134   C     0.86202   0.93053   0.34254   0.00000  Uiso   1.00
C135   C     1.00442   0.11550   0.46368   0.00000  Uiso   1.00
C136   C     0.99333   0.06614   0.46634   0.00000  Uiso   1.00
C137   C     0.02166   0.57361   0.12651   0.00000  Uiso   1.00
O138   O     0.04402   0.61719   0.14899   0.00000  Uiso   1.00
N139   N     0.04558   0.54863   0.10271   0.00000  Uiso   1.00
N140   N     0.09642   0.57111   0.11225   0.00000  Uiso   1.00
C141   C     0.12002   0.55069   0.06404   0.00000  Uiso   1.00
C142   C     0.17330   0.57725   0.06280   0.00000  Uiso   1.00
C143   C     0.19784   0.58082  -0.06068   0.00000  Uiso   1.00
C144   C     0.24817   0.61058  -0.06706   0.00000  Uiso   1.00
C145   C     0.27453   0.63539   0.05091   0.00000  Uiso   1.00
C146   C     0.25024   0.62925   0.17645   0.00000  Uiso   1.00
C147   C     0.19968   0.60105   0.18164   0.00000  Uiso   1.00
N148   N     0.32541   0.67028   0.04105   0.00000  Uiso   1.00
C149   C     0.34026   0.71956  -0.00006   0.00000  Uiso   1.00
C150   C     0.36033   0.65805   0.09589   0.00000  Uiso   1.00
C151   C     0.38659   0.74935  -0.05672   0.00000  Uiso   1.00
C152   C     0.40761   0.79978  -0.05257   0.00000  Uiso   1.00
C153   C     0.38119   0.82071   0.00099   0.00000  Uiso   1.00
C154   C     0.33193   0.79092   0.03197   0.00000  Uiso   1.00
C155   C     0.31151   0.74054   0.03186   0.00000  Uiso   1.00
C156   C     0.35292   0.61105   0.07912   0.00000  Uiso   1.00
C157   C     0.38790   0.59995   0.12335   0.00000  Uiso   1.00
C158   C     0.43120   0.63575   0.18533   0.00000  Uiso   1.00
C159   C     0.43827   0.68225   0.20592   0.00000  Uiso   1.00
C160   C     0.40286   0.69308   0.16375   0.00000  Uiso   1.00
C161   C     0.46961   0.62513   0.22328   0.00000  Uiso   1.00
N162   N     0.46044   0.58089   0.21504   0.00000  Uiso   1.00
N163   N     0.49508   0.56680   0.23627   0.00000  Uiso   1.00
C164   C     0.48085   0.51902   0.21858   0.00000  Uiso   1.00
C165   C     0.51642   0.50254   0.21252   0.00000  Uiso   1.00
O166   O     0.43779   0.48951   0.20378   0.00000  Uiso   1.00
O167   O     0.55921   0.53091   0.23604   0.00000  Uiso   1.00
N168   N     0.50152   0.45549   0.17873   0.00000  Uiso   1.00
N169   N     0.53508   0.43935   0.17465   0.00000  Uiso   1.00
C170   C     0.52190   0.39417   0.15606   0.00000  Uiso   1.00
C171   C     0.55848   0.37904   0.16161   0.00000  Uiso   1.00
C172   C     0.54391   0.33006   0.17611   0.00000  Uiso   1.00
C173   C     0.57841   0.31568   0.18981   0.00000  Uiso   1.00
C174   C     0.62903   0.35003   0.19247   0.00000  Uiso   1.00
C175   C     0.64277   0.39909   0.16916   0.00000  Uiso   1.00
C176   C     0.60812   0.41335   0.15466   0.00000  Uiso   1.00
N177   N     0.66635   0.33613   0.20936   0.00000  Uiso   1.00
C178   C     0.71666   0.37394   0.22698   0.00000  Uiso   1.00
C179   C     0.65462   0.28545   0.21678   0.00000  Uiso   1.00
C180   C     0.75134   0.38249   0.12641   0.00000  Uiso   1.00
C181   C     0.80070   0.41333   0.15129   0.00000  Uiso   1.00
C182   C     0.81567   0.43956   0.27522   0.00000  Uiso   1.00
C183   C     0.78042   0.43847   0.36361   0.00000  Uiso   1.00
C184   C     0.73103   0.40527   0.34030   0.00000  Uiso   1.00
C185   C     0.61559   0.25149   0.29718   0.00000  Uiso   1.00
C186   C     0.59923   0.20192   0.28671   0.00000  Uiso   1.00
C187   C     0.62439   0.18535   0.20536   0.00000  Uiso   1.00
C188   C     0.66714   0.21904   0.14043   0.00000  Uiso   1.00
C189   C     0.68213   0.26848   0.14586   0.00000  Uiso   1.00
C190   C     0.60441   0.13324   0.18014   0.00000  Uiso   1.00
N191   N     0.55764   0.10527   0.18022   0.00000  Uiso   1.00
N192   N     0.53239   0.05320   0.14596   0.00000  Uiso   1.00
C193   C     0.47871   0.02547   0.10792   0.00000  Uiso   1.00
O194   O     0.45567   0.04660   0.10454   0.00000  Uiso   1.00
C195   C     0.40652   0.86977   0.05965   0.00000  Uiso   1.00
N196   N     0.44742   0.88374   0.12350   0.00000  Uiso   1.00
C197   C     0.86704   0.46441   0.31761   0.00000  Uiso   1.00
N198   N     0.89467   0.44853   0.27029   0.00000  Uiso   1.00
N199   N     0.47145   0.92679   0.21297   0.00000  Uiso   1.00
C200   C     0.52264   0.94551   0.26874   0.00000  Uiso   1.00
O201   O     0.54502   0.92537   0.23364   0.00000  Uiso   1.00
N202   N     0.94502   0.46691   0.31687   0.00000  Uiso   1.00
C203   C     0.97438   0.44362   0.27012   0.00000  Uiso   1.00
O204   O     0.95541   0.40788   0.19581   0.00000  Uiso   1.00
H205   H     6.91599   1.92356  -0.11478   0.00000  Uiso   1.00
H206   H     6.89579   1.84226  -0.14394   0.00000  Uiso   1.00
H207   H     7.04660   1.88638  -0.20980   0.00000  Uiso   1.00
H208   H     7.06735   1.97021  -0.19304   0.00000  Uiso   1.00
H209   H     6.98552   1.79972  -0.21332   0.00000  Uiso   1.00
H210   H     6.92099   1.71380  -0.21935   0.00000  Uiso   1.00
H211   H     6.75483   1.62503  -0.22260   0.00000  Uiso   1.00
H212   H     6.68918   1.54298  -0.22674   0.00000  Uiso   1.00
H213   H     6.63271   1.45643  -0.15420   0.00000  Uiso   1.00
H214   H     6.61213   1.37354  -0.14367   0.00000  Uiso   1.00
H215   H     6.73791   1.40549  -0.38819   0.00000  Uiso   1.00
H216   H     6.76081   1.49115  -0.38873   0.00000  Uiso   1.00
H217   H     6.65651   1.24558  -0.15804   0.00000  Uiso   1.00
H218   H     6.71700   1.22219  -0.14163   0.00000  Uiso   1.00
H219   H     6.82990   1.36983  -0.20906   0.00000  Uiso   1.00
H220   H     6.77052   1.39492  -0.21271   0.00000  Uiso   1.00
H221   H     6.60019   1.30867  -0.05032   0.00000  Uiso   1.00
H222   H     6.51557   1.24518  -0.06016   0.00000  Uiso   1.00
H223   H     6.54647   1.19250  -0.43449   0.00000  Uiso   1.00
H224   H     6.63138   1.26130  -0.42475   0.00000  Uiso   1.00
H225   H     6.46009   1.14495  -0.31769   0.00000  Uiso   1.00
H226   H     6.37622   1.12218  -0.23535   0.00000  Uiso   1.00
H227   H     6.29821   1.20079  -0.07342   0.00000  Uiso   1.00
H228   H     6.21776   1.18507  -0.01158   0.00000  Uiso   1.00
H229   H     6.13230   1.16183  -0.09826   0.00000  Uiso   1.00
H230   H     6.04984   1.10327  -0.12841   0.00000  Uiso   1.00
H231   H     6.07613   0.99238   0.04284   0.00000  Uiso   1.00
H232   H     6.16158   1.05322   0.06489   0.00000  Uiso   1.00
H233   H     6.85173   1.30436  -0.20714   0.00000  Uiso   1.00
H234   H     6.86698   1.23674  -0.21018   0.00000  Uiso   1.00
H235   H     6.79456   1.07779  -0.08635   0.00000  Uiso   1.00
H236   H     6.82634   1.02660  -0.00008   0.00000  Uiso   1.00
H237   H     6.87270   0.99001   0.10572   0.00000  Uiso   1.00
H238   H     6.94063   0.97350   0.09595   0.00000  Uiso   1.00
H239   H     6.99407   1.05732  -0.26802   0.00000  Uiso   1.00
H240   H     6.92677   1.07399  -0.26807   0.00000  Uiso   1.00
H241   H     0.15833   0.03191   0.36642   0.00000  Uiso   1.00
H242   H     0.09654   0.05280   0.31721   0.00000  Uiso   1.00
H243   H    -0.01081   0.92096   0.51907   0.00000  Uiso   1.00
H244   H     0.04933   0.89632   0.54606   0.00000  Uiso   1.00
H245   H     0.18133   0.97331   0.44518   0.00000  Uiso   1.00
H246   H     0.20228   0.91284   0.51932   0.00000  Uiso   1.00
H247   H     0.12958   0.74755   0.55918   0.00000  Uiso   1.00
H248   H     0.14893   0.68293   0.57209   0.00000  Uiso   1.00
H249   H     0.17719   0.62263   0.52812   0.00000  Uiso   1.00
H250   H     0.24163   0.60193   0.52367   0.00000  Uiso   1.00
H251   H     0.34216   0.74358   0.68873   0.00000  Uiso   1.00
H252   H     0.27860   0.76447   0.69065   0.00000  Uiso   1.00
H253   H     0.41848   0.68058   0.72064   0.00000  Uiso   1.00
H254   H     0.50098   0.74448   0.66843   0.00000  Uiso   1.00
H255   H     0.44575   0.79875   0.34718   0.00000  Uiso   1.00
H256   H     0.36300   0.73334   0.39823   0.00000  Uiso   1.00
H257   H     0.32345   0.60866   0.35914   0.00000  Uiso   1.00
H258   H     0.30835   0.52484   0.35326   0.00000  Uiso   1.00
H259   H     0.32029   0.52675   0.79912   0.00000  Uiso   1.00
H260   H     0.33733   0.61102   0.80058   0.00000  Uiso   1.00
H261   H     0.30460   0.45239   0.66811   0.00000  Uiso   1.00
H262   H     0.25620   0.37362   0.57075   0.00000  Uiso   1.00
H263   H     0.10987   0.29328   0.35579   0.00000  Uiso   1.00
H264   H     0.04400   0.20972   0.31191   0.00000  Uiso   1.00
H265   H     0.03875   0.05849   0.16146   0.00000  Uiso   1.00
H266   H     0.06900   0.14669   0.16117   0.00000  Uiso   1.00
H267   H     0.53487   0.83628   0.37512   0.00000  Uiso   1.00
H268   H     0.62171   0.86433   0.39671   0.00000  Uiso   1.00
H269   H     0.70718   0.78753   0.41185   0.00000  Uiso   1.00
H270   H     0.79032   0.80553   0.32492   0.00000  Uiso   1.00
H271   H     0.88129   0.83681   0.26891   0.00000  Uiso   1.00
H272   H     0.96578   0.90349   0.27532   0.00000  Uiso   1.00
H273   H     0.91422   1.00321   0.36808   0.00000  Uiso   1.00
H274   H     0.83386   0.93984   0.35668   0.00000  Uiso   1.00
H275   H     1.01032   0.12965   0.57099   0.00000  Uiso   1.00
H276   H     0.96636   0.04126   0.53694   0.00000  Uiso   1.00
H277   H    -0.01769   0.55456   0.12176   0.00000  Uiso   1.00
H278   H     0.02555   0.51270   0.06949   0.00000  Uiso   1.00
H279   H     0.10111   0.51657   0.00913   0.00000  Uiso   1.00
H280   H     0.17780   0.56200  -0.15310   0.00000  Uiso   1.00
H281   H     0.26601   0.61468  -0.16464   0.00000  Uiso   1.00
H282   H     0.27047   0.64775   0.26839   0.00000  Uiso   1.00
H283   H     0.18092   0.59776   0.27756   0.00000  Uiso   1.00
H284   H     0.40822   0.73353  -0.08958   0.00000  Uiso   1.00
H285   H     0.44579   0.82189  -0.07856   0.00000  Uiso   1.00
H286   H     0.31085   0.80624   0.07327   0.00000  Uiso   1.00
H287   H     0.27469   0.71863   0.06927   0.00000  Uiso   1.00
H288   H     0.32070   0.58332   0.02771   0.00000  Uiso   1.00
H289   H     0.38153   0.56364   0.10507   0.00000  Uiso   1.00
H290   H     0.47155   0.71041   0.25225   0.00000  Uiso   1.00
H291   H     0.40966   0.72950   0.18094   0.00000  Uiso   1.00
H292   H     0.50547   0.65395   0.25240   0.00000  Uiso   1.00
H293   H     0.53140   0.59276   0.25448   0.00000  Uiso   1.00
H294   H     0.46485   0.43103   0.15907   0.00000  Uiso   1.00
H295   H     0.48377   0.36726   0.14452   0.00000  Uiso   1.00
H296   H     0.50576   0.30245   0.17591   0.00000  Uiso   1.00
H297   H     0.56378   0.27711   0.18718   0.00000  Uiso   1.00
H298   H     0.68049   0.42689   0.15982   0.00000  Uiso   1.00
H299   H     0.62025   0.45132   0.13662   0.00000  Uiso   1.00
H300   H     0.73944   0.36469   0.02994   0.00000  Uiso   1.00
H301   H     0.82696   0.41627   0.07479   0.00000  Uiso   1.00
H302   H     0.79174   0.46191   0.45258   0.00000  Uiso   1.00
H303   H     0.70342   0.40371   0.40798   0.00000  Uiso   1.00
H304   H     0.59611   0.26312   0.36369   0.00000  Uiso   1.00
H305   H     0.56652   0.17653   0.34098   0.00000  Uiso   1.00
H306   H     0.68761   0.20679   0.08018   0.00000  Uiso   1.00
H307   H     0.71465   0.29207   0.09045   0.00000  Uiso   1.00
H308   H     0.62823   0.11979   0.14735   0.00000  Uiso   1.00
H309   H     0.56021   0.03932   0.15502   0.00000  Uiso   1.00
H310   H     0.50642   0.03887   0.12722   0.00000  Uiso   1.00
H311   H     0.38703   0.88968   0.06968   0.00000  Uiso   1.00
H312   H     0.88002   0.49152   0.39900   0.00000  Uiso   1.00
H313   H     0.44376   0.94028   0.23135   0.00000  Uiso   1.00
H314   H     0.49619   0.93702   0.24221   0.00000  Uiso   1.00
H315   H     0.95675   0.50008   0.39209   0.00000  Uiso   1.00
H316   H     0.96051   0.45672   0.29643   0.00000  Uiso   1.00
loop_
_geom_bond_atom_site_label_1
_geom_bond_atom_site_label_2
_geom_bond_distance
_geom_bond_site_symmetry_2
_ccdc_geom_bond_type
C1     C2      1.396   .     D
C1     C6      1.452   .     S
C1     N52     1.383   1_665 D
C2     C3      1.375   .     S
C2     H205    1.096   .     S
C3     C4      1.431   .     D
C3     H206    1.069   .     S
C4     C5      1.377   .     S
C4     C7      1.385   .     S
C5     C6      1.385   .     D
C5     H207    1.106   .     S
C6     H208    1.072   .     S
C7     N8      1.274   .     D
C7     H209    1.107   .     S
N8     N9      1.383   .     S
N9     C10     1.344   .     S
N9     H210    1.065   .     S
C10    C11     1.448   .     S
C10    O12     1.245   .     D
C11    O13     1.245   .     D
C11    N14     1.344   .     S
N14    N15     1.378   .     S
N14    H211    1.067   .     S
N15    C16     1.275   .     D
C16    C17     1.444   .     S
C16    H212    1.108   .     S
C17    C18     1.390   .     D
C17    C22     1.435   .     S
C18    C19     1.380   .     S
C18    H213    1.113   .     S
C19    C20     1.455   .     D
C19    H214    1.073   .     S
C20    C21     1.397   .     S
C20    N23     1.445   .     S
C21    C22     1.378   .     D
C21    H215    1.105   .     S
C22    H216    1.082   .     S
N23    C24     1.470   .     S
N23    C25     1.409   .     S
C24    C26     1.396   .     D
C24    C30     1.399   .     S
C25    C31     1.414   .     D
C25    C35     1.390   .     S
C26    C27     1.397   .     S
C26    H217    1.071   .     S
C27    C28     1.384   .     D
C27    H218    1.070   .     S
C28    C29     1.376   .     S
C28    C53     1.481   .     S
C29    C30     1.406   .     D
C29    H219    1.069   .     S
C30    H220    1.060   .     S
C31    C32     1.354   .     S
C31    H221    1.049   .     S
C32    C33     1.384   .     D
C32    H222    1.107   .     S
C33    C34     1.436   .     S
C33    C36     1.439   .     S
C34    C35     1.376   .     D
C34    H223    1.071   .     S
C35    H224    1.107   .     S
C36    N37     1.326   .     D
C36    H225    1.073   .     S
N37    N38     1.379   .     S
N38    C39     1.398   .     S
N38    H226    1.031   .     S
C39    C40     1.455   .     S
C39    O41     1.203   .     D
C40    N42     1.398   .     S
C40    O43     1.202   .     D
N42    N44     1.388   .     S
N42    H227    1.031   .     S
N44    C45     1.322   .     D
C45    C46     1.437   .     S
C45    H228    1.072   .     S
C46    C47     1.383   .     D
C46    C51     1.382   .     S
C47    C48     1.356   .     S
C47    H229    1.070   .     S
C48    C49     1.408   .     D
C48    H230    1.070   .     S
C49    C50     1.403   .     S
C49    N52     1.356   .     S
C50    C51     1.364   .     D
C50    H231    1.069   .     S
C51    H232    1.078   .     S
N52    C1      1.383   1_445 D
N52    C66     1.390   1_455 S
C53    N54     1.274   .     D
C53    H233    1.075   .     S
N54    N55     1.417   .     S
N55    C56     1.343   .     S
N55    H234    1.044   .     S
C56    O57     1.220   .     D
C56    C58     1.487   .     S
C58    O59     1.227   .     D
C58    N60     1.343   .     S
N60    N61     1.416   .     S
N60    H235    1.052   .     S
N61    C62     1.273   .     D
C62    C63     1.481   .     S
C62    H236    1.095   .     S
C63    C64     1.377   .     D
C63    C68     1.423   .     S
C64    C65     1.411   .     S
C64    H237    1.096   .     S
C65    C66     1.420   .     D
C65    H238    1.053   .     S
C66    C67     1.369   .     S
C66    N52     1.390   1_655 S
C67    C68     1.404   .     D
C67    H239    1.083   .     S
C68    H240    1.069   .     S
C69    C70     1.404   .     D
C69    H241    1.082   .     S
C69    C75     1.387   1_545 D
C70    H242    1.065   .     S
C70    C72     1.410   1_545 S
N71    C72     1.455   .     S
N71    C116    1.428   1_565 S
N71    C132    1.422   1_455 S
C72    C73     1.389   .     D
C72    C70     1.410   1_565 S
C73    C74     1.402   .     S
C73    H243    1.083   .     S
C74    C75     1.404   .     D
C74    H244    1.068   .     S
C75    C76     1.412   .     S
C75    C69     1.387   1_565 D
C76    N77     1.283   .     D
C76    H245    1.079   .     S
N77    N78     1.417   .     S
N78    C79     1.354   .     S
N78    H246    1.035   .     S
C79    C80     1.493   .     S
C79    O81     1.206   .     D
C80    O82     1.200   .     D
C80    N83     1.353   .     S
N83    N84     1.413   .     S
N83    H247    1.026   .     S
N84    C85     1.284   .     D
C85    C86     1.483   .     S
C85    H248    1.060   .     S
C86    C87     1.398   .     D
C86    C91     1.366   .     S
C87    C88     1.417   .     S
C87    H249    1.054   .     S
C88    C89     1.371   .     D
C88    H250    1.078   .     S
C89    C90     1.401   .     S
C89    N92     1.466   .     S
C90    C91     1.406   .     D
C90    H251    1.053   .     S
C91    H252    1.078   .     S
N92    C93     1.412   .     S
N92    C94     1.419   .     S
C93    C95     1.375   .     D
C93    C99     1.386   .     S
C94    C100    1.397   .     D
C94    C104    1.378   .     S
C95    C96     1.375   .     S
C95    H253    1.071   .     S
C96    C97     1.394   .     D
C96    H254    1.068   .     S
C97    C98     1.376   .     S
C97    C119    1.457   .     S
C98    C99     1.377   .     D
C98    H255    1.073   .     S
C99    H256    1.065   .     S
C100   C101    1.387   .     S
C100   H257    1.071   .     S
C101   C102    1.392   .     D
C101   H258    1.082   .     S
C102   C103    1.395   .     S
C102   C105    1.445   .     S
C103   C104    1.382   .     D
C103   H259    1.074   .     S
C104   H260    1.074   .     S
C105   N106    1.255   .     D
C105   H261    1.065   .     S
N106   N107    1.376   .     S
N107   C108    1.324   .     S
N107   H262    1.029   .     S
C108   C109    1.444   .     S
C108   O110    1.205   .     D
C109   O111    1.211   .     D
C109   N112    1.330   .     S
N112   N113    1.376   .     S
N112   H263    1.036   .     S
N113   C114    1.252   .     D
C114   C115    1.459   .     S
C114   H264    1.070   .     S
C115   C118    1.426   .     S
C115   C135    1.541   1_455 S
C116   C117    1.387   .     S
C116   N71     1.428   1_545 S
C116   C136    1.430   1_455 S
C117   C118    1.370   .     D
C117   H265    1.076   .     S
C118   H266    1.085   .     S
C119   N120    1.282   .     D
C119   H267    1.073   .     S
N120   N121    1.397   .     S
N121   C122    1.370   .     S
N121   H268    1.034   .     S
C122   C123    1.459   .     S
C122   O124    1.205   .     D
C123   N125    1.390   .     S
C123   O126    1.204   .     D
N125   N127    1.386   .     S
N125   H269    1.032   .     S
N127   C128    1.319   .     D
C128   C129    1.447   .     S
C128   H270    1.073   .     S
C129   C130    1.426   .     D
C129   C134    1.393   .     S
C130   C131    1.375   .     S
C130   H271    1.079   .     S
C131   C132    1.410   .     D
C131   H272    1.104   .     S
C132   C133    1.429   .     S
C132   N71     1.422   1_655 S
C133   C134    1.347   .     D
C133   H273    1.072   .     S
C134   H274    1.103   .     S
C135   C136    1.415   .     S
C135   H275    1.105   .     S
C135   C115    1.541   1_655 S
C136   H276    1.074   .     S
C136   C116    1.430   1_655 S
C137   O138    1.198   .     D
C137   N139    1.391   .     S
C137   H277    1.075   .     S
N139   N140    1.394   .     S
N139   H278    1.022   .     S
N140   C141    1.331   .     D
C141   C142    1.456   .     S
C141   H279    1.062   .     S
C142   C143    1.429   .     D
C142   C147    1.369   .     S
C143   C144    1.381   .     S
C143   H280    1.063   .     S
C144   C145    1.370   .     D
C144   H281    1.095   .     S
C145   C146    1.426   .     S
C145   N148    1.419   .     S
C146   C147    1.384   .     D
C146   H282    1.058   .     S
C147   H283    1.101   .     S
N148   C149    1.431   .     S
N148   C150    1.442   .     S
C149   C151    1.408   .     D
C149   C155    1.439   .     S
C150   C156    1.396   .     D
C150   C160    1.371   .     S
C151   C152    1.375   .     S
C151   H284    1.108   .     S
C152   C153    1.441   .     D
C152   H285    1.084   .     S
C153   C154    1.395   .     S
C153   C195    1.440   .     S
C154   C155    1.376   .     D
C154   H286    1.110   .     S
C155   H287    1.085   .     S
C156   C157    1.389   .     S
C156   H288    1.051   .     S
C157   C158    1.368   .     D
C157   H289    1.078   .     S
C158   C159    1.390   .     S
C158   C161    1.468   .     S
C159   C160    1.391   .     D
C159   H290    1.053   .     S
C160   H291    1.075   .     S
C161   N162    1.280   .     D
C161   H292    1.056   .     S
N162   N163    1.405   .     S
N163   C164    1.349   .     S
N163   H293    1.023   .     S
C164   C165    1.488   .     S
C164   O166    1.198   .     D
C165   O167    1.195   .     D
C165   N168    1.351   .     S
N168   N169    1.417   .     S
N168   H294    1.024   .     S
N169   C170    1.280   .     D
C170   C171    1.482   .     S
C170   H295    1.064   .     S
C171   C172    1.377   .     D
C171   C176    1.383   .     S
C172   C173    1.402   .     S
C172   H296    1.068   .     S
C173   C174    1.402   .     D
C173   H297    1.058   .     S
C174   C175    1.397   .     S
C174   N177    1.480   .     S
C175   C176    1.404   .     D
C175   H298    1.066   .     S
C176   H299    1.069   .     S
N177   C178    1.422   .     S
N177   C179    1.450   .     S
C178   C180    1.424   .     D
C178   C184    1.384   .     S
C179   C185    1.405   .     D
C179   C189    1.453   .     S
C180   C181    1.367   .     S
C180   H300    1.046   .     S
C181   C182    1.386   .     D
C181   H301    1.112   .     S
C182   C183    1.434   .     S
C182   C197    1.445   .     S
C183   C184    1.376   .     D
C183   H302    1.066   .     S
C184   H303    1.105   .     S
C185   C186    1.379   .     S
C185   H304    1.109   .     S
C186   C187    1.438   .     D
C186   H305    1.083   .     S
C187   C188    1.390   .     S
C187   C190    1.450   .     S
C188   C189    1.383   .     D
C188   H306    1.111   .     S
C189   H307    1.073   .     S
C190   N191    1.281   .     D
C190   H308    1.113   .     S
N191   N192    1.447   .     S
N192   C193    1.495   .     S
N192   H309    1.185   .     S
C193   O194    1.232   .     D
C193   H310    0.772   .     S
C195   N196    1.273   .     D
C195   H311    1.107   .     S
N196   N199    1.446   .     S
C197   N198    1.329   .     D
C197   H312    1.074   .     S
N198   N202    1.450   .     S
N199   C200    1.498   .     S
N199   H313    1.193   .     S
C200   O201    1.247   .     D
C200   H314    0.775   .     S
N202   C203    1.557   .     S
N202   H315    1.170   .     S
C203   O204    1.201   .     D
C203   H316    0.803   .     S
