# Supplementary material for: Hydrazone-Linked Covalent Organic Framework Catalyst via Efficient Pd Recovery from Wastewater
Source: ACS Appl Mater Interfaces. 2024 Aug 21;17(12):17804–12. doi: 10.1021/acsami.4c07706 (PMC11956000; doi:10.1021/acsami.4c07706)
Supplement: Supplementary file 3 — am4c07706_si_003.cif [file am4c07706_si_003.cif]

data_Tfpa-Pda_ABC
_audit_creation_date              2024-05-10
_audit_creation_method            'Materials Studio'
_symmetry_space_group_name_H-M    'P1'
_symmetry_Int_Tables_number       1
_symmetry_cell_setting            triclinic
loop_
_symmetry_equiv_pos_as_xyz
  x,y,z
_cell_length_a                    32.0084
_cell_length_b                    32.2496
_cell_length_c                    7.3689
_cell_angle_alpha                 91.0000
_cell_angle_beta                  89.9541
_cell_angle_gamma                 121.2751
loop_
_atom_site_label
_atom_site_type_symbol
_atom_site_fract_x
_atom_site_fract_y
_atom_site_fract_z
_atom_site_U_iso_or_equiv
_atom_site_adp_type
_atom_site_occupancy
C1     C     1.03202  -0.01831  -0.29520   0.00000  Uiso   1.00
C2     C     1.01896  -0.94775  -0.29563   0.00000  Uiso   1.00
C3     C     1.01898  -0.06338  -0.37050   0.00000  Uiso   1.00
C4     C     1.04876  -0.08306  -0.35062   0.00000  Uiso   1.00
C5     C     1.09226  -0.05782  -0.25544   0.00000  Uiso   1.00
C6     C     1.10603  -0.01262  -0.18335   0.00000  Uiso   1.00
C7     C     1.07616   0.00689  -0.20298   0.00000  Uiso   1.00
C8     C     1.06390  -0.91577  -0.37206   0.00000  Uiso   1.00
C9     C     1.08371  -0.86629  -0.35231   0.00000  Uiso   1.00
C10    C     1.05874  -0.84798  -0.25601   0.00000  Uiso   1.00
C11    C     1.01368  -0.87937  -0.18276   0.00000  Uiso   1.00
C12    C     0.99403  -0.92877  -0.20233   0.00000  Uiso   1.00
C13    C     1.12299  -0.07858  -0.22279   0.00000  Uiso   1.00
N14    N     1.11059  -0.12161  -0.27629   0.00000  Uiso   1.00
C15    C     1.13923  -0.14335  -0.24225   0.00000  Uiso   1.00
C16    C     1.07960  -0.79648  -0.22343   0.00000  Uiso   1.00
N17    N     1.12233  -0.76577  -0.27958   0.00000  Uiso   1.00
C18    C     1.14411  -0.71537  -0.24554   0.00000  Uiso   1.00
C19    C     1.19024  -0.68476  -0.31255   0.00000  Uiso   1.00
C20    C     1.21272  -0.63550  -0.27904   0.00000  Uiso   1.00
C21    C     1.18923  -0.61628  -0.17724   0.00000  Uiso   1.00
C22    C     1.14310  -0.64689  -0.11027   0.00000  Uiso   1.00
C23    C     1.12062  -0.69614  -0.14378   0.00000  Uiso   1.00
C24    C     1.12302  -0.18999  -0.30492   0.00000  Uiso   1.00
C25    C     1.14984  -0.21243  -0.27135   0.00000  Uiso   1.00
C26    C     1.19329  -0.18838  -0.17385   0.00000  Uiso   1.00
C27    C     1.20951  -0.14174  -0.11118   0.00000  Uiso   1.00
C28    C     1.18268  -0.11930  -0.14473   0.00000  Uiso   1.00
N29    N     1.22198  -0.21011  -0.14016   0.00000  Uiso   1.00
C30    C     1.20947  -0.25321  -0.19311   0.00000  Uiso   1.00
C31    C     1.24026  -0.27394  -0.16135   0.00000  Uiso   1.00
N32    N     1.21102  -0.56588  -0.14308   0.00000  Uiso   1.00
C33    C     1.25374  -0.53510  -0.19913   0.00000  Uiso   1.00
C34    C     1.27449  -0.48362  -0.16624   0.00000  Uiso   1.00
C35    C     1.22624  -0.31930  -0.23236   0.00000  Uiso   1.00
C36    C     1.25618  -0.33878  -0.21405   0.00000  Uiso   1.00
C37    C     1.30065  -0.31339  -0.12424   0.00000  Uiso   1.00
C38    C     1.31395  -0.26815  -0.05001   0.00000  Uiso   1.00
C39    C     1.28411  -0.24849  -0.06854   0.00000  Uiso   1.00
C40    C     1.31948  -0.45206  -0.23962   0.00000  Uiso   1.00
C41    C     1.33896  -0.40269  -0.21975   0.00000  Uiso   1.00
C42    C     1.31393  -0.38387  -0.12605   0.00000  Uiso   1.00
C43    C     1.26907  -0.41601  -0.04944   0.00000  Uiso   1.00
C44    C     1.24943  -0.46547  -0.06950   0.00000  Uiso   1.00
N45    N     1.33300  -0.33247  -0.11624   0.00000  Uiso   1.00
C46    C     1.38440  -0.30015  -0.12569   0.00000  Uiso   1.00
C47    C     1.41651  -0.31310  -0.05004   0.00000  Uiso   1.00
C48    C     1.46598  -0.28334  -0.07015   0.00000  Uiso   1.00
C49    C     1.48417  -0.23996  -0.16596   0.00000  Uiso   1.00
C50    C     1.45264  -0.22629  -0.23835   0.00000  Uiso   1.00
C51    C     1.40325  -0.25614  -0.21851   0.00000  Uiso   1.00
C52    C     1.53565  -0.20925  -0.19885   0.00000  Uiso   1.00
N53    N     1.56639  -0.22150  -0.14482   0.00000  Uiso   1.00
C54    C     1.61679  -0.19285  -0.17881   0.00000  Uiso   1.00
C55    C     1.64733  -0.20884  -0.11489   0.00000  Uiso   1.00
C56    C     1.69659  -0.18197  -0.14805   0.00000  Uiso   1.00
C57    C     1.71590  -0.13868  -0.24637   0.00000  Uiso   1.00
C58    C     1.68536  -0.12269  -0.31031   0.00000  Uiso   1.00
C59    C     1.63610  -0.14956  -0.27717   0.00000  Uiso   1.00
N60    N     1.76631  -0.10996  -0.27993   0.00000  Uiso   1.00
C61    C     1.79700  -0.12230  -0.22613   0.00000  Uiso   1.00
C62    C     1.84851  -0.09156  -0.25808   0.00000  Uiso   1.00
C63    C     1.87990  -0.10548  -0.18635   0.00000  Uiso   1.00
C64    C     1.92930  -0.07566  -0.20518   0.00000  Uiso   1.00
C65    C     1.94833  -0.03139  -0.29626   0.00000  Uiso   1.00
C66    C     1.91635  -0.01818  -0.37119   0.00000  Uiso   1.00
C67    C     1.86686  -0.04792  -0.35213   0.00000  Uiso   1.00
N68    N     1.99976   0.00084  -0.30481   0.00000  Uiso   1.00
C69    C     0.54445   0.03141   0.40086   0.00000  Uiso   1.00
C70    C     0.52008   0.05042   0.49825   0.00000  Uiso   1.00
C71    C     0.47323   0.01967   0.55819   0.00000  Uiso   1.00
N72    N     0.54172   0.10072   0.53473   0.00000  Uiso   1.00
C73    C     0.58506   0.13152   0.48491   0.00000  Uiso   1.00
C74    C     0.60589   0.18298   0.51907   0.00000  Uiso   1.00
C75    C     0.65141   0.21443   0.44964   0.00000  Uiso   1.00
C76    C     0.67101   0.26383   0.46928   0.00000  Uiso   1.00
C77    C     0.64560   0.28284   0.55896   0.00000  Uiso   1.00
C78    C     0.60022   0.25079   0.63195   0.00000  Uiso   1.00
C79    C     0.58043   0.20129   0.61203   0.00000  Uiso   1.00
N80    N     0.66474   0.33430   0.56731   0.00000  Uiso   1.00
C81    C     0.71618   0.36667   0.55773   0.00000  Uiso   1.00
C82    C     0.63241   0.35339   0.55620   0.00000  Uiso   1.00
C83    C     0.64513   0.39835   0.63197   0.00000  Uiso   1.00
C84    C     0.61543   0.41810   0.60986   0.00000  Uiso   1.00
C85    C     0.57233   0.39304   0.51193   0.00000  Uiso   1.00
C86    C     0.55888   0.34794   0.43953   0.00000  Uiso   1.00
C87    C     0.58866   0.32836   0.46131   0.00000  Uiso   1.00
C88    C     0.74842   0.35375   0.63249   0.00000  Uiso   1.00
C89    C     0.79789   0.38360   0.61206   0.00000  Uiso   1.00
C90    C     0.81597   0.42707   0.51688   0.00000  Uiso   1.00
C91    C     0.78433   0.44071   0.44561   0.00000  Uiso   1.00
C92    C     0.73496   0.41079   0.46576   0.00000  Uiso   1.00
C93    C     0.54168   0.41383   0.47659   0.00000  Uiso   1.00
N94    N     0.55380   0.45688   0.52917   0.00000  Uiso   1.00
C95    C     0.52514   0.47853   0.49248   0.00000  Uiso   1.00
C96    C     0.54102   0.52517   0.55449   0.00000  Uiso   1.00
C97    C     0.51415   0.54747   0.51868   0.00000  Uiso   1.00
C98    C     0.47095   0.52329   0.41959   0.00000  Uiso   1.00
C99    C     0.45507   0.47664   0.35759   0.00000  Uiso   1.00
C100   C     0.48195   0.45435   0.39336   0.00000  Uiso   1.00
C101   C     0.02863   0.48537   0.52436   0.00000  Uiso   1.00
C102   C     0.04757   0.52849   0.42502   0.00000  Uiso   1.00
C103   C     0.01675   0.54435   0.36305   0.00000  Uiso   1.00
N104   N     0.09786   0.55709   0.38820   0.00000  Uiso   1.00
C105   C     0.12875   0.54482   0.44002   0.00000  Uiso   1.00
C106   C     0.18018   0.57539   0.40494   0.00000  Uiso   1.00
N107   N     0.44224   0.54491   0.38338   0.00000  Uiso   1.00
C108   C     0.45466   0.58814   0.43442   0.00000  Uiso   1.00
C109   C     0.42396   0.60892   0.40043   0.00000  Uiso   1.00
C110   C     0.21178   0.56169   0.47639   0.00000  Uiso   1.00
C111   C     0.26115   0.59142   0.45531   0.00000  Uiso   1.00
C112   C     0.27996   0.63538   0.36210   0.00000  Uiso   1.00
C113   C     0.24777   0.64833   0.28715   0.00000  Uiso   1.00
C114   C     0.19830   0.61869   0.30856   0.00000  Uiso   1.00
C115   C     0.43800   0.65440   0.47027   0.00000  Uiso   1.00
C116   C     0.40817   0.67397   0.45065   0.00000  Uiso   1.00
C117   C     0.36373   0.64856   0.36060   0.00000  Uiso   1.00
C118   C     0.35042   0.60321   0.28722   0.00000  Uiso   1.00
C119   C     0.38018   0.58346   0.30710   0.00000  Uiso   1.00
N120   N     0.33139   0.66769   0.35212   0.00000  Uiso   1.00
C121   C     0.35047   0.71911   0.36263   0.00000  Uiso   1.00
C122   C     0.39550   0.75138   0.28748   0.00000  Uiso   1.00
C123   C     0.41515   0.80083   0.30870   0.00000  Uiso   1.00
C124   C     0.38990   0.81886   0.40501   0.00000  Uiso   1.00
C125   C     0.34474   0.78717   0.47670   0.00000  Uiso   1.00
C126   C     0.32528   0.73783   0.45583   0.00000  Uiso   1.00
C127   C     0.41059   0.87028   0.43975   0.00000  Uiso   1.00
C128   C     0.86741   0.45784   0.48262   0.00000  Uiso   1.00
N129   N     0.45372   0.90122   0.38829   0.00000  Uiso   1.00
C130   C     0.47531   0.95152   0.42477   0.00000  Uiso   1.00
N131   N     0.89836   0.44567   0.53459   0.00000  Uiso   1.00
C132   C     0.94867   0.47438   0.49831   0.00000  Uiso   1.00
C133   C     0.52215   0.98227   0.36477   0.00000  Uiso   1.00
C134   C     0.45093   0.97052   0.52214   0.00000  Uiso   1.00
C135   C     0.97949   0.45854   0.56034   0.00000  Uiso   1.00
C136   C     0.96760   0.51751   0.39903   0.00000  Uiso   1.00
N137   N    -0.00057  -0.00001   0.22603   0.00000  Uiso   1.00
C138   C     0.00539   0.92969   0.12371   0.00000  Uiso   1.00
C139   C     0.05087   0.03223   0.21758   0.00000  Uiso   1.00
C140   C     0.96720   0.01918   0.21669   0.00000  Uiso   1.00
C141   C     0.08283   0.01904   0.29285   0.00000  Uiso   1.00
C142   C     0.13232   0.04873   0.27350   0.00000  Uiso   1.00
C143   C     0.15066   0.09228   0.17884   0.00000  Uiso   1.00
C144   C     0.11929   0.10619   0.10693   0.00000  Uiso   1.00
C145   C     0.06989   0.07642   0.12604   0.00000  Uiso   1.00
C146   C     0.98023   0.06418   0.29263   0.00000  Uiso   1.00
C147   C     0.95050   0.08394   0.27291   0.00000  Uiso   1.00
C148   C     0.90707   0.05884   0.17712   0.00000  Uiso   1.00
C149   C     0.89334   0.01372   0.10433   0.00000  Uiso   1.00
C150   C     0.20215   0.12291   0.14621   0.00000  Uiso   1.00
N151   N     0.23281   0.11052   0.19967   0.00000  Uiso   1.00
C152   C     0.28319   0.13913   0.16530   0.00000  Uiso   1.00
C153   C     0.87638   0.07966   0.14453   0.00000  Uiso   1.00
N154   N     0.88843   0.12241   0.20051   0.00000  Uiso   1.00
C155   C     0.85981   0.14420   0.16640   0.00000  Uiso   1.00
C156   C     0.87534   0.19031   0.23378   0.00000  Uiso   1.00
C157   C     0.84855   0.21280   0.20024   0.00000  Uiso   1.00
C158   C     0.80582   0.18935   0.09803   0.00000  Uiso   1.00
C159   C     0.79030   0.14324   0.03063   0.00000  Uiso   1.00
C160   C     0.81708   0.12075   0.06420   0.00000  Uiso   1.00
C161   C     0.31374   0.12311   0.22876   0.00000  Uiso   1.00
C162   C     0.36297   0.14991   0.19491   0.00000  Uiso   1.00
C163   C     0.38222   0.19315   0.09630   0.00000  Uiso   1.00
C164   C     0.35167   0.20917   0.03278   0.00000  Uiso   1.00
C165   C     0.30244   0.18237   0.06664   0.00000  Uiso   1.00
N166   N     0.43260   0.22183   0.06214   0.00000  Uiso   1.00
C167   C     0.46337   0.20959   0.11593   0.00000  Uiso   1.00
C168   C     0.51483   0.24041   0.08328   0.00000  Uiso   1.00
N169   N     0.77723   0.21117   0.06371   0.00000  Uiso   1.00
C170   C     0.78912   0.25382   0.12057   0.00000  Uiso   1.00
C171   C     0.75845   0.27465   0.08731   0.00000  Uiso   1.00
C172   C     0.54641   0.22678   0.15530   0.00000  Uiso   1.00
C173   C     0.59578   0.25679   0.13610   0.00000  Uiso   1.00
C174   C     0.61459   0.30096   0.04443   0.00000  Uiso   1.00
C175   C     0.58242   0.31385  -0.03099   0.00000  Uiso   1.00
C176   C     0.53296   0.28393  -0.01155   0.00000  Uiso   1.00
C177   C     0.77183   0.31957   0.16150   0.00000  Uiso   1.00
C178   C     0.74202   0.33914   0.14097   0.00000  Uiso   1.00
C179   C     0.69832   0.31428   0.04570   0.00000  Uiso   1.00
C180   C     0.68564   0.26950  -0.03160   0.00000  Uiso   1.00
C181   C     0.71537   0.24976  -0.01086   0.00000  Uiso   1.00
N182   N     0.66599   0.33335   0.03543   0.00000  Uiso   1.00
C183   C     0.68509   0.38478   0.04351   0.00000  Uiso   1.00
C184   C     0.73041   0.41676  -0.03002   0.00000  Uiso   1.00
C185   C     0.75011   0.46625  -0.01121   0.00000  Uiso   1.00
C186   C     0.72464   0.48462   0.08119   0.00000  Uiso   1.00
C187   C     0.67921   0.45324   0.15148   0.00000  Uiso   1.00
C188   C     0.65968   0.40383   0.13290   0.00000  Uiso   1.00
C189   C     0.74542   0.53613   0.11322   0.00000  Uiso   1.00
N190   N     0.78859   0.56676   0.06107   0.00000  Uiso   1.00
C191   C     0.81032   0.61717   0.09491   0.00000  Uiso   1.00
C192   C     0.85702   0.64765   0.03293   0.00000  Uiso   1.00
C193   C     0.87943   0.69690   0.06646   0.00000  Uiso   1.00
C194   C     0.85529   0.71625   0.16325   0.00000  Uiso   1.00
C195   C     0.80861   0.68577   0.22528   0.00000  Uiso   1.00
C196   C     0.78620   0.63652   0.19173   0.00000  Uiso   1.00
N197   N     0.87698   0.76664   0.19716   0.00000  Uiso   1.00
C198   C     0.91998   0.79736   0.14369   0.00000  Uiso   1.00
C199   C     0.94070   0.84884   0.17622   0.00000  Uiso   1.00
C200   C     0.98585   0.88032   0.10399   0.00000  Uiso   1.00
C201   C     0.98026   0.94858   0.21623   0.00000  Uiso   1.00
C202   C     0.93521   0.91652   0.29156   0.00000  Uiso   1.00
C203   C     0.91550   0.86706   0.27156   0.00000  Uiso   1.00
C204   C     0.92314   0.99412   0.12390   0.00000  Uiso   1.00
H205   H     0.98376  -0.08429  -0.44883   0.00000  Uiso   1.00
H206   H     1.03767  -0.11973  -0.41189   0.00000  Uiso   1.00
H207   H     1.14173   0.00842  -0.10826   0.00000  Uiso   1.00
H208   H     1.08744   0.04380  -0.14377   0.00000  Uiso   1.00
H209   H     1.08458  -0.93014  -0.45120   0.00000  Uiso   1.00
H210   H     1.12024  -0.84076  -0.41458   0.00000  Uiso   1.00
H211   H     0.99285  -0.86467  -0.10674   0.00000  Uiso   1.00
H212   H     0.95724  -0.95435  -0.14217   0.00000  Uiso   1.00
H213   H     1.15874  -0.05678  -0.14874   0.00000  Uiso   1.00
H214   H     1.05815  -0.78255  -0.14698   0.00000  Uiso   1.00
H215   H     1.20970  -0.69995  -0.39494   0.00000  Uiso   1.00
H216   H     1.25030  -0.61069  -0.33437   0.00000  Uiso   1.00
H217   H     1.12364  -0.63170  -0.02791   0.00000  Uiso   1.00
H218   H     1.08304  -0.72095  -0.08848   0.00000  Uiso   1.00
H219   H     1.08777  -0.20989  -0.38380   0.00000  Uiso   1.00
H220   H     1.13651  -0.25043  -0.32312   0.00000  Uiso   1.00
H221   H     1.24476  -0.12184  -0.03231   0.00000  Uiso   1.00
H222   H     1.19601  -0.08130  -0.09294   0.00000  Uiso   1.00
H223   H     1.17375  -0.27594  -0.26633   0.00000  Uiso   1.00
H224   H     1.27611  -0.54787  -0.27605   0.00000  Uiso   1.00
H225   H     1.19027  -0.34052  -0.30552   0.00000  Uiso   1.00
H226   H     1.24468  -0.37583  -0.27239   0.00000  Uiso   1.00
H227   H     1.34945  -0.24704   0.02638   0.00000  Uiso   1.00
H228   H     1.29542  -0.21169  -0.00810   0.00000  Uiso   1.00
H229   H     1.34040  -0.46661  -0.31601   0.00000  Uiso   1.00
H230   H     1.37571  -0.37698  -0.27999   0.00000  Uiso   1.00
H231   H     1.24830  -0.40181   0.03011   0.00000  Uiso   1.00
H232   H     1.21295  -0.49113  -0.00710   0.00000  Uiso   1.00
H233   H     1.40228  -0.34822   0.02875   0.00000  Uiso   1.00
H234   H     1.49161  -0.29435  -0.00854   0.00000  Uiso   1.00
H235   H     1.46722  -0.19068  -0.31388   0.00000  Uiso   1.00
H236   H     1.37757  -0.24493  -0.27804   0.00000  Uiso   1.00
H237   H     1.54953  -0.17361  -0.27359   0.00000  Uiso   1.00
H238   H     1.63207  -0.24395  -0.03532   0.00000  Uiso   1.00
H239   H     1.72134  -0.19514  -0.09528   0.00000  Uiso   1.00
H240   H     1.70061  -0.08759  -0.38991   0.00000  Uiso   1.00
H241   H     1.61134  -0.13640  -0.32999   0.00000  Uiso   1.00
H242   H     1.78412  -0.15785  -0.15193   0.00000  Uiso   1.00
H243   H     1.86518  -0.14130  -0.11218   0.00000  Uiso   1.00
H244   H     1.95488  -0.08708  -0.14622   0.00000  Uiso   1.00
H245   H     1.93072   0.01716  -0.44857   0.00000  Uiso   1.00
H246   H     1.84134  -0.03668  -0.41313   0.00000  Uiso   1.00
H247   H     0.58261   0.05611   0.35082   0.00000  Uiso   1.00
H248   H     0.45302   0.03465   0.63688   0.00000  Uiso   1.00
H249   H     0.60807   0.11881   0.41243   0.00000  Uiso   1.00
H250   H     0.67269   0.19978   0.37665   0.00000  Uiso   1.00
H251   H     0.70817   0.28942   0.41212   0.00000  Uiso   1.00
H252   H     0.57910   0.26509   0.70846   0.00000  Uiso   1.00
H253   H     0.54353   0.17575   0.67145   0.00000  Uiso   1.00
H254   H     0.68000   0.41912   0.71252   0.00000  Uiso   1.00
H255   H     0.62627   0.45466   0.67155   0.00000  Uiso   1.00
H256   H     0.52349   0.32698   0.36234   0.00000  Uiso   1.00
H257   H     0.57762   0.29155   0.40169   0.00000  Uiso   1.00
H258   H     0.73431   0.31859   0.71086   0.00000  Uiso   1.00
H259   H     0.82360   0.37258   0.67287   0.00000  Uiso   1.00
H260   H     0.79879   0.47640   0.37068   0.00000  Uiso   1.00
H261   H     0.70921   0.42202   0.40716   0.00000  Uiso   1.00
H262   H     0.50615   0.39203   0.40105   0.00000  Uiso   1.00
H263   H     0.57604   0.54521   0.63468   0.00000  Uiso   1.00
H264   H     0.52723   0.58548   0.56991   0.00000  Uiso   1.00
H265   H     0.42004   0.45660   0.27744   0.00000  Uiso   1.00
H266   H     0.46887   0.41635   0.34207   0.00000  Uiso   1.00
H267   H     0.05339   0.47211   0.57608   0.00000  Uiso   1.00
H268   H     0.03166   0.57932   0.28275   0.00000  Uiso   1.00
H269   H     0.11616   0.50942   0.51502   0.00000  Uiso   1.00
H270   H     0.49030   0.61107   0.50787   0.00000  Uiso   1.00
H271   H     0.19728   0.52612   0.55222   0.00000  Uiso   1.00
H272   H     0.28686   0.58016   0.51414   0.00000  Uiso   1.00
H273   H     0.26193   0.68337   0.20784   0.00000  Uiso   1.00
H274   H     0.17263   0.62973   0.24755   0.00000  Uiso   1.00
H275   H     0.47395   0.67568   0.54360   0.00000  Uiso   1.00
H276   H     0.41972   0.71110   0.50811   0.00000  Uiso   1.00
H277   H     0.31499   0.58209   0.21042   0.00000  Uiso   1.00
H278   H     0.36884   0.54659   0.24734   0.00000  Uiso   1.00
H279   H     0.41643   0.73731   0.20819   0.00000  Uiso   1.00
H280   H     0.45177   0.82658   0.24759   0.00000  Uiso   1.00
H281   H     0.32363   0.80159   0.55257   0.00000  Uiso   1.00
H282   H     0.28840   0.71203   0.51483   0.00000  Uiso   1.00
H283   H     0.38862   0.88398   0.51381   0.00000  Uiso   1.00
H284   H     0.88113   0.49353   0.40849   0.00000  Uiso   1.00
H285   H     0.54235   0.96730   0.28599   0.00000  Uiso   1.00
H286   H     0.41277   0.94582   0.57217   0.00000  Uiso   1.00
H287   H     0.96459   0.42358   0.64069   0.00000  Uiso   1.00
H288   H     0.94284   0.53078   0.34738   0.00000  Uiso   1.00
H289   H     0.04230   0.95482   0.06344   0.00000  Uiso   1.00
H290   H     0.06845  -0.01623   0.37072   0.00000  Uiso   1.00
H291   H     0.15784   0.03752   0.33477   0.00000  Uiso   1.00
H292   H     0.13401   0.14196   0.03237   0.00000  Uiso   1.00
H293   H     0.04432   0.08784   0.06694   0.00000  Uiso   1.00
H294   H     1.01540   0.08499   0.37136   0.00000  Uiso   1.00
H295   H     0.96157   0.12054   0.33480   0.00000  Uiso   1.00
H296   H     0.85770  -0.00722   0.02869   0.00000  Uiso   1.00
H297   H     0.21613   0.15865   0.07214   0.00000  Uiso   1.00
H298   H     0.84092   0.05814   0.06825   0.00000  Uiso   1.00
H299   H     0.90999   0.20974   0.31651   0.00000  Uiso   1.00
H300   H     0.86133   0.25036   0.25589   0.00000  Uiso   1.00
H301   H     0.75565   0.12381  -0.05212   0.00000  Uiso   1.00
H302   H     0.80430   0.08318   0.00858   0.00000  Uiso   1.00
H303   H     0.29852   0.08803   0.30852   0.00000  Uiso   1.00
H304   H     0.38774   0.13673   0.24736   0.00000  Uiso   1.00
H305   H     0.36689   0.24424  -0.04703   0.00000  Uiso   1.00
H306   H     0.27768   0.19555   0.01416   0.00000  Uiso   1.00
H307   H     0.45058   0.17412   0.19058   0.00000  Uiso   1.00
H308   H     0.82417   0.27608   0.19854   0.00000  Uiso   1.00
H309   H     0.53188   0.19106   0.23001   0.00000  Uiso   1.00
H310   H     0.62152   0.24560   0.19523   0.00000  Uiso   1.00
H311   H     0.59659   0.34907  -0.10906   0.00000  Uiso   1.00
H312   H     0.50728   0.29491  -0.07290   0.00000  Uiso   1.00
H313   H     0.80718   0.34035   0.23909   0.00000  Uiso   1.00
H314   H     0.75301   0.37581   0.20193   0.00000  Uiso   1.00
H315   H     0.65077   0.24886  -0.11227   0.00000  Uiso   1.00
H316   H     0.70459   0.21335  -0.07387   0.00000  Uiso   1.00
H317   H     0.75153   0.40239  -0.10606   0.00000  Uiso   1.00
H318   H     0.78696   0.49175  -0.07110   0.00000  Uiso   1.00
H319   H     0.65797   0.46797   0.22427   0.00000  Uiso   1.00
H320   H     0.62258   0.37827   0.19067   0.00000  Uiso   1.00
H321   H     0.72352   0.55016   0.18562   0.00000  Uiso   1.00
H322   H     0.87700   0.63235  -0.04534   0.00000  Uiso   1.00
H323   H     0.91747   0.72161   0.01522   0.00000  Uiso   1.00
H324   H     0.78864   0.70106   0.30362   0.00000  Uiso   1.00
H325   H     0.74816   0.61182   0.24297   0.00000  Uiso   1.00
H326   H     0.94265   0.78452   0.06939   0.00000  Uiso   1.00
H327   H     1.00686   0.86570   0.02869   0.00000  Uiso   1.00
H328   H     0.91434   0.93080   0.36999   0.00000  Uiso   1.00
H329   H     0.87886   0.84145   0.33285   0.00000  Uiso   1.00
H330   H     0.91187   0.95726   0.06415   0.00000  Uiso   1.00
loop_
_geom_bond_atom_site_label_1
_geom_bond_atom_site_label_2
_geom_bond_distance
_geom_bond_site_symmetry_2
_ccdc_geom_bond_type
C1     C3      1.392   .     D
C1     C7      1.381   .     S
C1     N68     1.455   1_455 D
C2     C8      1.389   .     D
C2     C12     1.406   .     S
C2     N68     1.438   1_445 S
C3     C4      1.402   .     S
C3     H205    1.121   .     S
C4     C5      1.378   .     D
C4     H206    1.129   .     S
C5     C6      1.381   .     S
C5     C13     1.471   .     S
C6     C7      1.400   .     D
C6     H207    1.120   .     S
C7     H208    1.128   .     S
C8     C9      1.382   .     S
C8     H209    1.141   .     S
C9     C10     1.402   .     D
C9     H210    1.126   .     S
C10    C11     1.378   .     S
C10    C16     1.448   .     S
C11    C12     1.381   .     D
C11    H211    1.141   .     S
C12    H212    1.126   .     S
C13    N14     1.284   .     D
C13    H213    1.120   .     S
N14    C15     1.438   .     S
C15    C24     1.382   .     D
C15    C28     1.384   .     S
C16    N17     1.277   .     D
C16    H214    1.141   .     S
N17    C18     1.414   .     S
C18    C19     1.379   .     D
C18    C23     1.407   .     S
C19    C20     1.379   .     S
C19    H215    1.141   .     S
C20    C21     1.407   .     D
C20    H216    1.125   .     S
C21    C22     1.379   .     S
C21    N32     1.414   .     S
C22    C23     1.379   .     D
C22    H217    1.141   .     S
C23    H218    1.124   .     S
C24    C25     1.405   .     S
C24    H219    1.122   .     S
C25    C26     1.384   .     D
C25    H220    1.127   .     S
C26    C27     1.382   .     S
C26    N29     1.439   .     S
C27    C28     1.405   .     D
C27    H221    1.122   .     S
C28    H222    1.127   .     S
N29    C30     1.284   .     D
C30    C31     1.471   .     S
C30    H223    1.119   .     S
C31    C35     1.381   .     D
C31    C39     1.377   .     S
N32    C33     1.277   .     D
C33    C34     1.448   .     S
C33    H224    1.141   .     S
C34    C40     1.378   .     D
C34    C44     1.402   .     S
C35    C36     1.400   .     S
C35    H225    1.120   .     S
C36    C37     1.381   .     D
C36    H226    1.129   .     S
C37    C38     1.392   .     S
C37    N45     1.455   .     S
C38    C39     1.402   .     D
C38    H227    1.121   .     S
C39    H228    1.129   .     S
C40    C41     1.381   .     S
C40    H229    1.141   .     S
C41    C42     1.406   .     D
C41    H230    1.126   .     S
C42    C43     1.389   .     S
C42    N45     1.439   .     S
C43    C44     1.383   .     D
C43    H231    1.141   .     S
C44    H232    1.126   .     S
N45    C46     1.421   .     S
C46    C47     1.413   .     D
C46    C51     1.411   .     S
C47    C48     1.370   .     S
C47    H233    1.146   .     S
C48    C49     1.408   .     D
C48    H234    1.146   .     S
C49    C50     1.403   .     S
C49    C52     1.438   .     S
C50    C51     1.368   .     D
C50    H235    1.145   .     S
C51    H236    1.146   .     S
C52    N53     1.301   .     D
C52    H237    1.146   .     S
N53    C54     1.407   .     S
C54    C55     1.406   .     D
C54    C59     1.412   .     S
C55    C56     1.373   .     S
C55    H238    1.146   .     S
C56    C57     1.412   .     D
C56    H239    1.147   .     S
C57    C58     1.406   .     S
C57    N60     1.406   .     S
C58    C59     1.373   .     D
C58    H240    1.146   .     S
C59    H241    1.147   .     S
N60    C61     1.301   .     D
C61    C62     1.438   .     S
C61    H242    1.146   .     S
C62    C63     1.403   .     D
C62    C67     1.408   .     S
C63    C64     1.367   .     S
C63    H243    1.145   .     S
C64    C65     1.411   .     D
C64    H244    1.146   .     S
C65    C66     1.413   .     S
C65    N68     1.421   .     S
C66    C67     1.370   .     D
C66    H245    1.146   .     S
C67    H246    1.146   .     S
N68    C1      1.455   1_655 D
N68    C2      1.438   1_665 S
C69    C70     1.407   .     D
C69    H247    1.123   .     S
C69    C133    1.379   1_545 S
C70    C71     1.377   .     S
C70    N72     1.415   .     S
C71    H248    1.141   .     S
C71    C134    1.380   1_545 S
N72    C73     1.276   .     D
C73    C74     1.449   .     S
C73    H249    1.141   .     S
C74    C75     1.377   .     D
C74    C79     1.402   .     S
C75    C76     1.381   .     S
C75    H250    1.141   .     S
C76    C77     1.406   .     D
C76    H251    1.125   .     S
C77    C78     1.388   .     S
C77    N80     1.440   .     S
C78    C79     1.383   .     D
C78    H252    1.141   .     S
C79    H253    1.126   .     S
N80    C81     1.422   .     S
N80    C82     1.456   .     S
C81    C88     1.413   .     D
C81    C92     1.411   .     S
C82    C83     1.392   .     D
C82    C87     1.382   .     S
C83    C84     1.403   .     S
C83    H254    1.121   .     S
C84    C85     1.379   .     D
C84    H255    1.129   .     S
C85    C86     1.382   .     S
C85    C93     1.473   .     S
C86    C87     1.401   .     D
C86    H256    1.121   .     S
C87    H257    1.129   .     S
C88    C89     1.371   .     S
C88    H258    1.146   .     S
C89    C90     1.408   .     D
C89    H259    1.146   .     S
C90    C91     1.402   .     S
C90    C128    1.439   .     S
C91    C92     1.368   .     D
C91    H260    1.146   .     S
C92    H261    1.146   .     S
C93    N94     1.285   .     D
C93    H262    1.120   .     S
N94    C95     1.440   .     S
C95    C96     1.383   .     D
C95    C100    1.384   .     S
C96    C97     1.406   .     S
C96    H263    1.122   .     S
C97    C98     1.384   .     D
C97    H264    1.128   .     S
C98    C99     1.383   .     S
C98    N107    1.440   .     S
C99    C100    1.406   .     D
C99    H265    1.122   .     S
C100   H266    1.128   .     S
C101   C102    1.413   .     D
C101   H267    1.146   .     S
C101   C135    1.374   1_455 D
C102   C103    1.406   .     S
C102   N104    1.408   .     S
C103   H268    1.146   .     S
C103   C136    1.374   1_455 S
N104   C105    1.301   .     D
C105   C106    1.439   .     S
C105   H269    1.147   .     S
C106   C110    1.403   .     D
C106   C114    1.408   .     S
N107   C108    1.284   .     D
C108   C109    1.472   .     S
C108   H270    1.119   .     S
C109   C115    1.381   .     D
C109   C119    1.378   .     S
C110   C111    1.368   .     S
C110   H271    1.146   .     S
C111   C112    1.411   .     D
C111   H272    1.146   .     S
C112   C113    1.413   .     S
C112   N120    1.422   .     S
C113   C114    1.371   .     D
C113   H273    1.147   .     S
C114   H274    1.146   .     S
C115   C116    1.400   .     S
C115   H275    1.120   .     S
C116   C117    1.381   .     D
C116   H276    1.128   .     S
C117   C118    1.392   .     S
C117   N120    1.456   .     S
C118   C119    1.403   .     D
C118   H277    1.121   .     S
C119   H278    1.128   .     S
N120   C121    1.440   .     S
C121   C122    1.389   .     D
C121   C126    1.406   .     S
C122   C123    1.383   .     S
C122   H279    1.141   .     S
C123   C124    1.403   .     D
C123   H280    1.126   .     S
C124   C125    1.377   .     S
C124   C127    1.449   .     S
C125   C126    1.381   .     D
C125   H281    1.141   .     S
C126   H282    1.126   .     S
C127   N129    1.276   .     D
C127   H283    1.141   .     S
C128   N131    1.301   .     D
C128   H284    1.146   .     S
N129   C130    1.415   .     S
C130   C133    1.377   .     D
C130   C134    1.407   .     S
N131   C132    1.408   .     S
C132   C135    1.405   .     D
C132   C136    1.413   .     S
C133   H285    1.141   .     S
C133   C69     1.379   1_565 S
C134   H286    1.123   .     S
C134   C71     1.380   1_565 S
C135   H287    1.146   .     S
C135   C101    1.374   1_655 D
C136   H288    1.146   .     S
C136   C103    1.374   1_655 S
N137   C139    1.421   .     S
N137   C201    1.439   1_445 S
N137   C140    1.455   1_455 S
C138   H289    1.126   .     S
C138   C201    1.406   1_455 S
C138   C200    1.380   1_455 D
C139   C141    1.413   .     D
C139   C145    1.410   .     S
C140   C146    1.392   .     D
C140   N137    1.455   1_655 S
C140   C204    1.381   1_545 S
C141   C142    1.370   .     S
C141   H290    1.146   .     S
C142   C143    1.408   .     D
C142   H291    1.147   .     S
C143   C144    1.403   .     S
C143   C150    1.438   .     S
C144   C145    1.367   .     D
C144   H292    1.145   .     S
C145   H293    1.146   .     S
C146   C147    1.402   .     S
C146   H294    1.121   .     S
C147   C148    1.378   .     D
C147   H295    1.129   .     S
C148   C149    1.381   .     S
C148   C153    1.471   .     S
C149   H296    1.121   .     S
C149   C204    1.400   1_545 S
C150   N151    1.300   .     D
C150   H297    1.146   .     S
N151   C152    1.407   .     S
C152   C161    1.406   .     D
C152   C165    1.413   .     S
C153   N154    1.284   .     D
C153   H298    1.120   .     S
N154   C155    1.439   .     S
C155   C156    1.383   .     D
C155   C160    1.385   .     S
C156   C157    1.405   .     S
C156   H299    1.123   .     S
C157   C158    1.385   .     D
C157   H300    1.127   .     S
C158   C159    1.383   .     S
C158   N169    1.439   .     S
C159   C160    1.405   .     D
C159   H301    1.123   .     S
C160   H302    1.128   .     S
C161   C162    1.373   .     S
C161   H303    1.146   .     S
C162   C163    1.412   .     D
C162   H304    1.147   .     S
C163   C164    1.406   .     S
C163   N166    1.406   .     S
C164   C165    1.373   .     D
C164   H305    1.146   .     S
C165   H306    1.146   .     S
N166   C167    1.301   .     D
C167   C168    1.438   .     S
C167   H307    1.146   .     S
C168   C172    1.402   .     D
C168   C176    1.408   .     S
N169   C170    1.284   .     D
C170   C171    1.472   .     S
C170   H308    1.120   .     S
C171   C177    1.382   .     D
C171   C181    1.379   .     S
C172   C173    1.368   .     S
C172   H309    1.145   .     S
C173   C174    1.411   .     D
C173   H310    1.146   .     S
C174   C175    1.413   .     S
C174   N182    1.421   .     S
C175   C176    1.370   .     D
C175   H311    1.146   .     S
C176   H312    1.146   .     S
C177   C178    1.400   .     S
C177   H313    1.121   .     S
C178   C179    1.382   .     D
C178   H314    1.129   .     S
C179   C180    1.392   .     S
C179   N182    1.455   .     S
C180   C181    1.402   .     D
C180   H315    1.122   .     S
C181   H316    1.129   .     S
N182   C183    1.439   .     S
C183   C184    1.388   .     D
C183   C188    1.406   .     S
C184   C185    1.383   .     S
C184   H317    1.141   .     S
C185   C186    1.402   .     D
C185   H318    1.126   .     S
C186   C187    1.377   .     S
C186   C189    1.448   .     S
C187   C188    1.381   .     D
C187   H319    1.141   .     S
C188   H320    1.125   .     S
C189   N190    1.276   .     D
C189   H321    1.141   .     S
N190   C191    1.415   .     S
C191   C192    1.378   .     D
C191   C196    1.407   .     S
C192   C193    1.379   .     S
C192   H322    1.141   .     S
C193   C194    1.407   .     D
C193   H323    1.124   .     S
C194   C195    1.377   .     S
C194   N197    1.414   .     S
C195   C196    1.379   .     D
C195   H324    1.141   .     S
C196   H325    1.124   .     S
N197   C198    1.276   .     D
C198   C199    1.448   .     S
C198   H326    1.141   .     S
C199   C200    1.377   .     D
C199   C203    1.402   .     S
C200   H327    1.141   .     S
C200   C138    1.380   1_655 D
C201   C202    1.388   .     S
C201   N137    1.439   1_665 S
C201   C138    1.406   1_655 S
C202   C203    1.382   .     D
C202   H328    1.141   .     S
C203   H329    1.126   .     S
C204   H330    1.129   .     S
C204   C140    1.381   1_565 S
C204   C149    1.400   1_565 S
